# Supplementary material for: Robot-Assisted Laparoscopic Versus Open Adenomyomectomy: Comparative Surgical and Reproductive Outcomes
Source: J Clin Med. 2026 Mar 10;15(6):2120. doi: 10.3390/jcm15062120 (PMC13027369; doi:10.3390/jcm15062120)
Supplement: Supplementary file 1 [file jcm-15-02120-s001.zip]

Archive with 1 entries (1 files):
- jcm-4159619-supplementary.pdf
